# Supplementary material for: Very late recurrence of sinus of Valsalva aneurysm rupture after patch repair
Source: BMC Surg. 2014 Oct 1;14:73. doi: 10.1186/1471-2482-14-73 (PMC4188408; doi:10.1186/1471-2482-14-73)
Supplement: Additional file 1 — Movie 1. Parasternal short-axis view shows bicuspid aortic valve and an aneurysm protruding from right coronary cusp to the right atrium, with continuous shunting from aneurysm into right atrium through a small defect. [file 1471-2482-14-73-S1.zip]

Archive with 1 entries (1 files):
- 4976975491313266_add1.avi
